# Supplementary material for: Allelic RNA Motifs in Regulating Systemic Trafficking of Potato Spindle Tuber Viroid
Source: Viruses. 2018 Mar 30;10(4):160. doi: 10.3390/v10040160 (PMC5923454; doi:10.3390/v10040160)
Supplement: Supplementary file 1 [file viruses-10-00160-s001.zip]

Archive with 7 entries (4 files):
- Supplementary files/
- Supplementary files/2018-3-28 Figure S1.pptx
- __MACOSX/
- __MACOSX/Supplementary files/
- __MACOSX/Supplementary files/._2018-3-28 Figure S1.pptx
- Supplementary files/2018-3-28 Table S1.xlsx
- __MACOSX/Supplementary files/._2018-3-28 Table S1.xlsx
