# Supplementary material for: Allelic RNA Motifs in Regulating Systemic Trafficking of Potato Spindle Tuber Viroid
Source: Viruses. 2018 Mar 30;10(4):160. doi: 10.3390/v10040160 (PMC5923454; doi:10.3390/v10040160)
Supplement: Supplementary file 1 [file viruses-10-00160-s001.zip › Supplementary files/2018-3-28 Table S1.xlsx]

## Sheet: Sheet1
Table S1. Sequences of progeny from systemic leaves of infected plants.
Original Sequences	No. of sequenced plants	Progeny sequences
C227U	2	G134A/C227U
	1	G134A/C227U/U27C/U200C
	1	G134A/C227U/G67C
	1	G134A/C227U/G319U
	1	G134U/C227U/U200A
	1	G134U/C227U
G134A/C227U	3	G134A/C227U
	1	G134A/C227U/U240C
	1	G134A/C227U/C148U
G134U/C227U	1	G134U/C227U
	1	G134A
	1	G134A/C93-G-C94
Note: The remained Original sequences are highlighted in bold. The emerged mutations are highlighted in blue.
